# Supplementary material for: 3-Hydroxypropionic Acid Enhances Hair Growth-Related Signaling in Human Follicle Dermal Papilla Cells via Activation of the Wnt/β-Catenin Pathway
Source: Int J Mol Sci. 2026 Feb 2;27(3):1480. doi: 10.3390/ijms27031480 (PMC12898851; doi:10.3390/ijms27031480)
Supplement: Supplementary file 1 [file ijms-27-01480-s001.zip]

Archive with 1 entries (1 files):
- ijms-3876940-supplementary.pdf
